# Supplementary material for: Forebrain Shh overexpression improves cognitive function and locomotor hyperactivity in an aneuploid mouse model of Down syndrome and its euploid littermates
Source: Acta Neuropathol Commun. 2021 Aug 16;9:137. doi: 10.1186/s40478-021-01237-z (PMC8365939; doi:10.1186/s40478-021-01237-z)
Supplement: Supplementary file 7 — Additional file 7. Table S4 Strategy to test Camk2a-rtTA;TRE-LacZ and Pcp2-rtTA;TRE-LacZ mice. [file 40478_2021_1237_MOESM7_ESM.xlsx]

## Sheet: Sheet1
Additional file 7. Table S4 Strategy to test Camk2a-rtTA;TRE-LacZ and Pcp2-rtTA;TRE-LacZ mice.
Breeding pairs	Experimental mice	Administration Method	Doxycycline Concentration (5 groups)	Dose	Time (2 groups)	Results
SJL.TRE-LacZ (homozygous) X B6.Camk2a rtTA(heterozygous)	TRE-LacZ and Camk2a-rtTA;TRE-LacZ	Drinking water and/or food diets	1. No Dox, 2. 2mg/ml in drinking water, 3. 3.5 mg/ml in drinking water, 4. 625mg/kg food diets, 5. 3.5 mg/ml in drinking water + 625mg/kg food diets	ad libitum	1. E0-P30 2. P0-P30	Figure1(n>5 per each group)
SJL.TRE-LacZ (homozygous) X B6.Pcp2- rtTA(heterozygous)	TRE-LacZ and Pcp2-rtTA;TRE-LacZ	Drinking water and/or food diets	1. No Dox, 2. 2mg/ml in drinking water, 3. 3.5 mg/ml in drinking water, 4. 625mg/kg food diets, 5. 3.5 mg/ml in drinking water + 625mg/kg food diets	ad libitum	1. E0-P30 2. P0-P30	Figure1(n>5 per each group)
